# Supplementary material for: Exercise Dose Equalization in High-Intensity Interval Training: A Scoping Review
Source: Int J Environ Res Public Health. 2022 Apr 20;19(9):4980. doi: 10.3390/ijerph19094980 (PMC9104727; doi:10.3390/ijerph19094980)
Supplement: Supplementary file 1 [file ijerph-19-04980-s001.zip]

Archive with 3 entries (3 files):
- Supplementary File S2.pdf
- Supplementary File S3.pdf
- Supplementary File S1.pdf
